# Supplementary material for: Covid19: Unless one gets everyone to act, policies may be ineffective or even backfire
Source: PLoS One. 2020 Sep 11;15(9):e0237057. doi: 10.1371/journal.pone.0237057 (PMC7486132; doi:10.1371/journal.pone.0237057)
Supplement: S1 File — (DO) [file pone.0237057.s002.do]

* Main data from: Analysis data Six-Country Survey on Covid-19*
* Michel Belot et al 2020
* Data are collected on third week of April
* China, South Korea, Japan, Italy, the UK and the four largest states in the US.
* Data and description of variables available at: https://osf.io/aubkc/
 
 
macro define path "C:\Users\Tiziano Razzolini\Dropbox\COVID\Belot"
use "$path\public_dataset.dta",clear


tab country

tab region

tab  region country


* construct measure of contacts before

egen contact_before=rowtotal(close_workint_more*)

*********************************
*drop outliers in contacts before
sum contact_before,d

drop if contact_before >=800


* mean of contacts inside each region before
bysort region :egen mean_contact_before=mean(contact_before)

*generate squared contacts before and its mean
gen sq_contact_before=contact_before^2
bysort region :egen mean_sqcontact_before=mean(sq_contact_before)


*standard deviation of contact in each region before
bysort region: egen sd_contact_before=sd(contact_before)

*total number of obs in each region
bysort region: egen count_obs=count(region)


* construct measure of contacts after
egen contact_after=rowtotal(close_recentint_more*)

***********************************
* drop outliers in contacts after
sum contact_after,d
drop if contact_after>=800

* mean of contacts inside each region after
bysort region :egen mean_contact_after=mean(contact_after)


*generate mean of squared contacts after and its mean
gen sq_contact_after=contact_after^2
bysort region :egen mean_sqcontact_after=mean(sq_contact_after)


*standard deviation of contact in each region after
bysort region: egen sd_contact_after=sd(contact_after)

*keep one observation per region
bysort region: gen cc=_n


br country region count_obs *_contact_be* *_contact_aft* if cc==1

keep if cc==1
save "$path\collapse_reg_dataset.dta",replace


clonevar clone_region=region

decode  region, generate(new_region)
drop region
rename new_region region

sort region
count

* merge with data on Covid for Italy, South Korea and UK
* full description of the source in the Appendix
merge  region using "$path\final_weekly_dataset_collapsed.dta", _merge(_chk)

tab _chk

sort region 
br country region *regi*

keep country count* region clone all* sd_* mean*


des 
sort country

label variable all_cases_pre "number of positive cases in the pre-reference week"
label variable all_cases_post "number of positive cases in the post-reference week"
label variable all_death_post "number of positive cases in the post-reference week"
label variable all_death_post "number of deaths in the post-reference week"
label variable all_death_pre "number of deaths in the pre-reference week"
label variable mean_contact_after " mean contact after"
label variable mean_contact_before " mean contact before"
label variable sd_contact_before " st. dev contact before"
label variable sd_contact_after " st. dev contact after"


*generate variations after-before
gen dcase=all_cases_post-all_cases_pre
gen ddeath=all_death_post-all_death_pre
gen dcontact=mean_contact_after-mean_contact_before
gen d_sdcontact=sd_contact_after-sd_contact_before
gen d_varcontact= (sd_contact_after^2)-(sd_contact_before^2)
gen d_sqcontact= (mean_sqcontact_after)-(mean_sqcontact_before)
gen d_sqmeancontact=(mean_contact_after^2)-(mean_contact_before^2)


keep region country dcase all* mean* sd* ddeath dcontact d_sqcontact d_sqmeancontact

keep if country=="uk" |country=="italy" | country=="korea"


label variable dcontact "variation in the mean of contacts"
label variable dcase "variation in the mean of pos. cases"
label variable ddeath "variation in the mean of deaths"
label variable d_sqcontact "variation in the mean of squared contacts"
label variable d_sqmeancontact "variation in the squared means of contacts"


two scatter dcase dcontact if dcase!=., mlabel(region) graphregion(color(white))
two scatter ddeath dcontact if dcase!=., mlabel(region) graphregion(color(white))

two scatter dcase d_sqcontact if dcase!=., mlabel(region) graphregion(color(white))
two scatter ddeath d_sqcontact if dcase!=., mlabel(region) graphregion(color(white))

two scatter dcontact d_sqcontact if dcase!=., mlabel(region) graphregion(color(white))

*descriptive statistics in Table 3
*PRE
local varl "all_cases_pre all_death_pre mean_contact_before mean_sqcontact_before"
foreach var of local varl {
qui sum `var' if dcase!=.
dis %9.3f r(mean) 
dis "(" %9.3f r(sd) ")"
} 

*POST
local varl "all_cases_post all_death_post mean_contact_after mean_sqcontact_after"
foreach var of local varl {
qui sum `var' if dcase!=.
dis %9.3f r(mean) 
dis "(" %9.3f r(sd) ")"
} 

* DELTA  POST-PRE
local varl "dcase ddeath dcontact d_sqcontact"
foreach var of local varl {
qui sum `var' if dcase!=.
dis %9.3f r(mean) 
dis "(" %9.3f r(sd) ")"
} 


**********************************************


*******************
estimates clear

*Dependent variable: variations in the number of positive cases

reg dcase dcontact ,rob
estimates store xols3c1


reg dcase dcontact d_sqcontact,rob
estimates store xols3c2

reg dcase c.dcontact d_sqmeancontact ,rob
estimates store a_xols3c3

reg dcase c.dcontact d_sqmeancontact d_sqcontact,rob
estimates store a_xols3c4


*Dependent variable: variations in deaths
reg ddeath dcontact ,rob
estimates store xols3cd1

reg ddeath dcontact d_sqcontact,rob
estimates store xols3cd2

reg ddeath c.dcontact d_sqmeancontact ,rob
estimates store a_xols3cd3

reg ddeath c.dcontact d_sqmeancontact d_sqcontact,rob
estimates store a_xols3cd4


*Table 1
estout  xols3c* using "$path\table_1", cells(b(star fmt(3)) se(par fmt(3))) starlevels( * 0.1 ** 0.05 *** 0.01 )  stats(N r2_a) replace style(tex)

*Table 4
estout  a_xols3c* using "$path\table_4", cells(b(star fmt(3)) se(par fmt(3))) starlevels( * 0.1 ** 0.05 *** 0.01 )  stats(N r2_a) replace style(tex)

save "$path\final_dataset_belot_plus_covid.dta", replace

  
  
