# Supplementary material for: Covid19: Unless one gets everyone to act, policies may be ineffective or even backfire
Source: PLoS One. 2020 Sep 11;15(9):e0237057. doi: 10.1371/journal.pone.0237057 (PMC7486132; doi:10.1371/journal.pone.0237057)
Supplement: S2 File — (PY) [file pone.0237057.s003.py]

#!/usr/bin/env python
# coding: utf-8

# # Covid19: unless one gets everyone to act, policies may be ineffective or even backfire

# Code for replicating the figures in [Covid19: unless one gets everyone to act, policies may be ineffective or even backfire](https://arxiv.org/abs/2003.14239), by *A. Muscillo*, *P. Pin* and *T. Razzolini*.

# # Imports

# In[1]:


import networkx as nx
import matplotlib.pyplot as plt
import numpy as np
import pandas as pd
import seaborn as sns


# # A social network
# 
# A social network of 500 nodes. 
# 
# This is a social network with degree distribution given by 
# 
# $$
# P(5) = P(10) = 0.4, \quad P(20) = 0.1, \quad P(40) = P(50) = 0.05.
# $$
# 
# Different self-isolation measures are applied, depending on the number $h$ of links removed to each node.  
# 
# In this example, $μ$ falls down as $h$ increases, where
# 
# $$
# \mu = \frac{\langle d \rangle}{\langle d^2 \rangle}.
# $$

# In[10]:


seq = [5]*40 + [10]*40 + [20]*10 + [40]*5 + [50]*5 # create a sequence of 100 (nodes') degrees
seq = seq*5 # multiply the sequence by 5, to get 500 (nodes') degrees

# create the graph using the configuration model
G = nx.configuration_model(seq, create_using=nx.Graph) 

# plot the graph
nx.draw(G, with_labels=False, node_size=10, width=.1) 
plt.title("Original social network")
plt.show()


# In[11]:


# compute mu
np.mean([deg for _,deg in G.degree])/np.mean([deg**2 for _,deg in G.degree])


# In[16]:


h = 10 # reduce each node's degree in the original social network by h
seq_h = [i - h for i in seq] # new/reduced degree sequence

G_h = nx.configuration_model(seq_h, create_using=nx.Graph)

nx.draw(G_h, with_labels=False, node_size=10, width=.1, pos=nx.spring_layout(G_h, k=.9))
plt.title(f"Network with h={h}")
plt.show()


# In[5]:


# compute mu
np.mean([deg for _,deg in G_h.degree])/np.mean([deg**2 for _,deg in G_h.degree])


# # Figures with data on contacts and cases/deaths
# 
# The data analyzed in the what follows is from the *csv file* prepared in the STATA do-file attached to the paper. 
# 
# The description of the data and how they have been collected is provided in the Supporting Information of the [paper](https://arxiv.org/abs/2003.14239).

# In[2]:


df = pd.read_csv('./../data/dati per grafici.csv')
df['country'] = df['country'].apply(lambda x: x.capitalize())
df['country'].replace(to_replace='Uk', value='UK', inplace=True)
df


# In[4]:


fig, ax = plt.subplots()
x, y = 'dcontact', 'd_sqcontact'
sns.scatterplot(data=df, x=x, y=y, hue='country')
plt.xlabel("$\\Delta\\langle d\\rangle$", fontsize=13)
plt.ylabel("$\\Delta\\langle d^2\\rangle$", fontsize=13)

regions = ['Lombardia','Toscana',
           'Daegu Metropolitan City', 'Gyeonggi-do', 'Seoul',
           'Greater London', 'North East', 'North West', 'Scotland']
for r in regions:
    rx, ry = df[df['region']==r][[x,y]].values[0]
    ax.annotate(r, (rx,ry))


# In[5]:


fig, ax = plt.subplots()
x, y = 'dcontact', 'dcase'
sns.scatterplot(data=df, x=x, y=y, hue='country')
plt.xlabel("$\\Delta\\langle d\\rangle$", fontsize=13)
plt.ylabel("$\\Delta$ Confirmed Cases", fontsize=13)

regions = ['Lombardia','Toscana','Piemonte',
           'Daegu Metropolitan City', 'Seoul',
           'Greater London', 'North East', 'North West', 'Scotland']
for r in regions:
    rx, ry = df[df['region']==r][[x,y]].values[0]
    ax.annotate(r, (rx,ry))


# In[6]:


fig, ax = plt.subplots()
x, y = 'dcontact', 'ddeath'
sns.scatterplot(data=df, x=x, y=y, hue='country')
plt.xlabel("$\\Delta\\langle d\\rangle$", fontsize=13)
plt.ylabel("$\\Delta$ Deaths", fontsize=13)

regions = ['Lombardia','Veneto','Piemonte',
           #'Daegu Metropolitan City', 
           'Seoul',
           'Greater London', 'North East', 'South East', 'North West', 'Scotland']
for r in regions:
    rx, ry = df[df['region']==r][[x,y]].values[0]
    ax.annotate(r, (rx,ry))


# In[7]:


fig, ax = plt.subplots()
x, y = 'd_sqcontact', 'ddeath'
sns.scatterplot(data=df, x=x, y=y, hue='country')
plt.xlabel("$\\Delta\\langle d^2\\rangle$", fontsize=13)
plt.ylabel("$\\Delta$ Deaths", fontsize=13)

regions = ['Lombardia','Veneto','Piemonte','Campania', 'Toscana',
           #'Daegu Metropolitan City', 
           'Seoul',
           'Greater London', 'North East', 'South East', 'North West', 'Scotland', 'East of England']
for r in regions:
    rx, ry = df[df['region']==r][[x,y]].values[0]
    ax.annotate(r, (rx,ry))


# In[8]:


fig, ax = plt.subplots()
x, y = 'd_sqcontact', 'dcase'
sns.scatterplot(data=df, x=x, y=y, hue='country')
plt.xlabel("$\\Delta\\langle d^2\\rangle$", fontsize=13)
plt.ylabel("$\\Delta$ Confirmed Cases", fontsize=13)

regions = ['Lombardia','Veneto','Piemonte','Campania', 'Toscana',
           'Daegu Metropolitan City', 'Seoul', 'Jeollanam-do',
           'Greater London', 'North East', 'North West', 'Scotland']
for r in regions:
    rx, ry = df[df['region']==r][[x,y]].values[0]
    ax.annotate(r, (rx,ry))


# In[9]:


fig, ax = plt.subplots()
x, y = 'dcase', 'ddeath'
sns.scatterplot(data=df, x=x, y=y, hue='country')
plt.xlabel("$\\Delta$ Confirmed Cases", fontsize=13)
plt.ylabel("$\\Delta$ Deaths", fontsize=13)

regions = ['Lombardia','Veneto','Piemonte', 'Toscana',
           'Greater London', 'South East', 'North East', 'North West', 'Scotland', 
           'Daegu Metropolitan City', 'Seoul',]
for r in regions[:-2]:
    rx, ry = df[df['region']==r][[x,y]].values[0]
    ax.annotate(r, (rx,ry), ha='right')
for r in regions[-2:]:
    rx, ry = df[df['region']==r][[x,y]].values[0]
    ax.annotate(r, (rx,ry), ha='left', va='top')


# In[ ]:
